# Supplementary material for: Novel Variant of the SLC4A1 Gene Associated with Hereditary Spherocytosis
Source: Biomedicines. 2023 Mar 5;11(3):784. doi: 10.3390/biomedicines11030784 (PMC10045460; doi:10.3390/biomedicines11030784)
Supplement: Supplementary file 1 [file biomedicines-11-00784-s001.zip]

Archive with 4 entries (4 files):
- Boguslawska et al Biomedicines_Additional File S1_R1f.pdf
- Boguslawska et al Biomedicines_Additional File S2.ods
- Boguslawska et al Biomedicines_Additional File S3.ods
- Boguslawska et al Biomedicines_Additional File S4.pdf
